# Supplementary material for: ﻿Complementary description of Peltidiumnayarit (Copepoda, Harpaticoida, Peltidiidae) and a new record at Revillagigedo Archipelago, Mexico
Source: Zookeys. 2024 Oct 4;1214:187–95. doi: 10.3897/zookeys.1214.132950 (PMC11470202; doi:10.3897/zookeys.1214.132950)
Supplement: XML Treatment for Peltidium nayarit [file zookeys.1214.132950-treatment1.xml]

<!DOCTYPE tp:taxon-treatment
  PUBLIC "-//TaxonX//DTD Taxonomic Treatment Publishing DTD v0 20100105//EN" "tax-treatment-NSO.dtd">
<tp:taxon-treatment xmlns:tp="http://www.plazi.org/taxpub"><tp:treatment-meta><kwd-group><label>Taxon classification</label><kwd>
              <named-content content-type="kingdom">Animalia</named-content>
            </kwd><kwd>
              <named-content content-type="order">Harpacticoida</named-content>
            </kwd><kwd>
              <named-content content-type="family">Peltidiidae</named-content>
            </kwd></kwd-group><mixed-citation publication-type="journal"><person-group><name><surname>Palomares-García</surname><given-names>José Ricardo</given-names></name><name><surname>Gómez-Gutiérrez</surname><given-names>Jaime</given-names></name></person-group><article-title>﻿Complementary description of <italic><tp:taxon-name><tp:taxon-name-part taxon-name-part-type="genus" reg="Peltidium">Peltidium</tp:taxon-name-part><tp:taxon-name-part taxon-name-part-type="species" reg="nayarit">nayarit</tp:taxon-name-part></tp:taxon-name></italic> (<tp:taxon-name><tp:taxon-name-part taxon-name-part-type="subclass">Copepoda</tp:taxon-name-part></tp:taxon-name>, <tp:taxon-name><tp:taxon-name-part taxon-name-part-type="order">Harpaticoida</tp:taxon-name-part></tp:taxon-name>, <tp:taxon-name><tp:taxon-name-part taxon-name-part-type="family">Peltidiidae</tp:taxon-name-part></tp:taxon-name>) and a new record at Revillagigedo Archipelago, Mexico</article-title><source>Zookeys</source><day>04</day><month>10</month><year>2024</year><volume>1214</volume><fpage>187</fpage><lpage>195</lpage><pub-id pub-id-type="doi">10.3897/zookeys.1214.132950</pub-id></mixed-citation></tp:treatment-meta><tp:nomenclature><label>﻿</label><tp:taxon-name>
            <object-id xmlns:xlink="http://www.w3.org/1999/xlink" content-type="arpha" xlink:type="simple">3B1AE73E-2792-5A66-B321-387955B54DF4</object-id>
            <tp:taxon-name-part taxon-name-part-type="genus" reg="Peltidium">Peltidium</tp:taxon-name-part>
            <tp:taxon-name-part taxon-name-part-type="species" reg="nayarit">nayarit</tp:taxon-name-part>
          </tp:taxon-name><tp:taxon-authority>Suárez-Morales &amp; Jarquín-González, 2013</tp:taxon-authority><xref ref-type="fig" rid="F1">Figs 1</xref><xref ref-type="fig" rid="F2">, 2</xref><xref ref-type="fig" rid="F3">, 3</xref></tp:nomenclature><tp:treatment-sec sec-type="material" id="SECID0ETFAC"><title>Material examined.</title><p>• Four adult females, two specimens mounted on glycerin sealed with acrylic varnish for optical stereo microscope observation and two specimens used for scanning electron microscopy • Two adult females collected at Punta Norte, San Benedicto Island, Revillagigedo National Park, Mexico (<named-content xmlns:xlink="http://www.w3.org/1999/xlink" content-type="dwc:verbatimCoordinates" xlink:type="simple"><named-content content-type="geo-json" specific-use="{&#34;type&#34;:&#34;Point&#34;,&#34;coordinates&#34;:[-110.799444,19.336111]}" id="NCID0E3FAC" xlink:type="simple">19°20'10"N, 110°47'58"W</named-content></named-content>); 18 April 2023, 16:10 h, zooplankton sample collected near surface &lt; 2 m depth; collector Jaime Gómez-Gutierrez • One adult female collected at Punta Sureste, Clarion Island, Revillagigedo National Park, Mexico (<named-content xmlns:xlink="http://www.w3.org/1999/xlink" content-type="dwc:verbatimCoordinates" xlink:type="simple"><named-content content-type="geo-json" specific-use="{&#34;type&#34;:&#34;Point&#34;,&#34;coordinates&#34;:[-114.694167,18.347222]}" id="NCID0EEGAC" xlink:type="simple">18°20'50"N, 114°41'39"W</named-content></named-content>); 21 April 2023, 18:47 h, zooplankton sample collected near surface &lt; 2 m depth; collector Jaime Gómez-Gutierrez • One adult female collected at Piedra Caleta, Clarion Island, Revillagigedo National Park, Mexico (<named-content xmlns:xlink="http://www.w3.org/1999/xlink" content-type="dwc:verbatimCoordinates" xlink:type="simple"><named-content content-type="geo-json" specific-use="{&#34;type&#34;:&#34;Point&#34;,&#34;coordinates&#34;:[-114.693056,18.371389]}" id="NCID0EMGAC" xlink:type="simple">18°22'17"N, 114°41'35"W</named-content></named-content>); 23 April 2023, 18:47 h, zooplankton sample collected near surface &lt; 2 m depth; collector Jaime Gómez-Gutierrez. Standardized abundance of <italic><tp:taxon-name><tp:taxon-name-part taxon-name-part-type="genus" reg="Peltidium">P.</tp:taxon-name-part><tp:taxon-name-part taxon-name-part-type="species" reg="nayarit">nayarit</tp:taxon-name-part></tp:taxon-name></italic> was typically low (average 9.7 ind./1000 m<sup>3</sup>, range 7.2–12.5 ind./1000 m<sup>3</sup>), found in three positive sampling stations out of a total of 10 zooplankton sampling stations.</p></tp:treatment-sec><tp:treatment-sec sec-type="New locality" id="SECID0EAHAC"><title>New locality.</title><p>San Benedicto and Clarion islands, Revillagigedo National Park, Mexico.</p></tp:treatment-sec><tp:treatment-sec sec-type="description" id="SECID0EFHAC"><title>Complementary description.</title><p>We describe only the observed morphological differences and details not included in the original description of <italic><tp:taxon-name><tp:taxon-name-part taxon-name-part-type="genus" reg="Peltidium">Peltidium</tp:taxon-name-part><tp:taxon-name-part taxon-name-part-type="species" reg="nayarit">nayarit</tp:taxon-name-part></tp:taxon-name></italic> reported in <xref ref-type="bibr" rid="B10">Suárez-Morales and Jarquín-González (2013)</xref>.</p><p>Copepods with dark reddish-pink coloration (Fig. <xref ref-type="fig" rid="F1">1A</xref>). Specimens measure on average 0.8 mm total length and 0.5 mm width (Fig. <xref ref-type="fig" rid="F1">1B, C</xref>). Free endopodal segment with outer row of long spinules, armed with one spine and two lateral setae plus seven distal setal elements, four of them being articulated stout setae. The same element is ornamented with inner pectinate margin (Fig. <xref ref-type="fig" rid="F2">2A, B</xref>). <bold><italic>Antenna</italic>.</bold> Coxa small, allobasis with short abexopodal seta and longitudinal patch of spinules on outer margin. Exopod two-segmented, elongated, first segment with short slender seta, second segment bearing three setae distally, distal margin with row of short spinules. One exopodal seta modified, with regular pectinate ornamentation along both margins (<xref ref-type="bibr" rid="B10">Suárez-Morales and Jarquín-González 2013</xref>, Fig. <xref ref-type="fig" rid="F2">2C</xref>). The pectinate ornamentation of the distal margin of the antenna was not shown in the original description of <italic><tp:taxon-name><tp:taxon-name-part taxon-name-part-type="genus" reg="Peltidium">P.</tp:taxon-name-part><tp:taxon-name-part taxon-name-part-type="species" reg="nayarit">nayarit</tp:taxon-name-part></tp:taxon-name></italic> (<xref ref-type="bibr" rid="B10">Suárez-Morales and Jarquín-González 2013</xref>).</p><fig id="F1" position="float" orientation="portrait"><object-id xmlns:xlink="http://www.w3.org/1999/xlink" content-type="doi" xlink:type="simple">10.3897/zookeys.1214.132950.figure1</object-id><object-id xmlns:xlink="http://www.w3.org/1999/xlink" content-type="arpha" xlink:type="simple">969EF1FF-42A0-56E8-90B2-5F545D213D74</object-id><label>Figure 1.</label><caption><p><italic><tp:taxon-name><tp:taxon-name-part taxon-name-part-type="genus" reg="Peltidium">Peltidium</tp:taxon-name-part><tp:taxon-name-part taxon-name-part-type="species" reg="nayarit">nayarit</tp:taxon-name-part></tp:taxon-name></italic> adult females collected from San Benedicto and Clarion Islands, Revillagigedo National Park, Mexico <bold>A</bold> photograph of a female showing dark reddish-pink coloration in ventral view <bold>B</bold> SEM image of a specimen in ventral view <bold>C</bold> SEM image of a specimen in right lateral view.</p></caption><graphic xmlns:xlink="http://www.w3.org/1999/xlink" xlink:href="zookeys-1214-187_article-132950__-g001.jpg" position="float" orientation="portrait" xlink:type="simple" id="oo_1148406.jpg"><uri content-type="original_file" xlink:type="simple">https://binary.pensoft.net/fig/1148406</uri></graphic></fig><fig id="F2" position="float" orientation="portrait"><object-id xmlns:xlink="http://www.w3.org/1999/xlink" content-type="doi" xlink:type="simple">10.3897/zookeys.1214.132950.figure2</object-id><object-id xmlns:xlink="http://www.w3.org/1999/xlink" content-type="arpha" xlink:type="simple">BA77EA01-A69E-53EB-9FD3-C0F0240A2FCA</object-id><label>Figure 2.</label><caption><p><italic><tp:taxon-name><tp:taxon-name-part taxon-name-part-type="genus" reg="Peltidium">Peltidium</tp:taxon-name-part><tp:taxon-name-part taxon-name-part-type="species" reg="nayarit">nayarit</tp:taxon-name-part></tp:taxon-name></italic> adult female collected from San Benedicto and Clarion Islands, Revillagigedo National Park, Mexico <bold>A</bold> antenna with ornamented inner pectinate margin <bold>B</bold> detail of the pectinate margin <bold>C</bold> leg 1 with a pectinate fringe <bold>D</bold> detail of the inner margin of the second endopodite segment.</p></caption><graphic xmlns:xlink="http://www.w3.org/1999/xlink" xlink:href="zookeys-1214-187_article-132950__-g002.jpg" position="float" orientation="portrait" xlink:type="simple" id="oo_1148407.jpg"><uri content-type="original_file" xlink:type="simple">https://binary.pensoft.net/fig/1148407</uri></graphic></fig><p><bold><italic>Leg 1</italic></bold> (Fig. <xref ref-type="fig" rid="F2">2D</xref>). Coxa elongate, ornamented with single row of small spinules on inner and outer margins, plus single short seta on inner middle part of segment. Basis wide, inner margin and part of outer margin ornamented with spinules. Inner distal basipodal seta reaching distal margin of first endopodal segment. Outer basipodal seta reaching distal end of basis. <bold><italic>Exopod</italic></bold> three-segmented, second exopodal segment longest, about 1.5 times as long as first segment, with patch of minute spinules on outer distal margin. Two exopodal claws on distal position of third exopodal segment; outer claw half as long as inner claw. <bold><italic>Endopod</italic></bold> two-segmented, shorter than exopod. Endopodal segments wide, globose (sensu <xref ref-type="bibr" rid="B15">Wells 2007</xref>), ornamented with rows of short setule along the inner and outer margins. Terminal elements include a spine ornamented with distal row of minute spinules and two equally long slender setae. First endopodite segment with an inner seta; second endopodite segment with an inner seta and two equally long slender terminal setae, the inner seta bears a pectinate fringe on its inner margin (Fig. <xref ref-type="fig" rid="F2">2C, D</xref>).</p></tp:treatment-sec><tp:treatment-sec sec-type="remarks" id="SECID0E1LAC"><title>Remarks.</title><p>In the original description of <italic><tp:taxon-name><tp:taxon-name-part taxon-name-part-type="genus" reg="Peltidium">P.</tp:taxon-name-part><tp:taxon-name-part taxon-name-part-type="species" reg="nayarit">nayarit</tp:taxon-name-part></tp:taxon-name></italic> (<xref ref-type="bibr" rid="B10">Suárez-Morales and Jarquín-González 2013</xref>, fig. 2C) the margin of the endopodite with the pectinate fringe on its inner margin was not described (Fig. <xref ref-type="fig" rid="F2">2C, D</xref>).</p><p>Leg 5 (Fig. <xref ref-type="fig" rid="F3">3</xref>). This is the amendment of the original description exopod and baseoendopod separated. Baseoendopod with two pores bearing single inner seta; external seta long, borne on elongate cylindrical lobe of baseoendopod reaching half the length of exopodal lobe; exopodite slender, with one pore and with 5 setal elements (I–V) (sensu <xref ref-type="bibr" rid="B15">Wells 2007</xref>), two inserted on inner margin (I, II), and three (III–V) distally; elements I–III represented by stout, distally pinnate setae, elements IV and V possess equally long slender setae; in the specimens from the Revillagigedo Islands, the unique pinnate element observed is element III, and elements I and II were spiniform (Fig. <xref ref-type="fig" rid="F2">2E</xref>).</p><fig id="F3" position="float" orientation="portrait"><object-id xmlns:xlink="http://www.w3.org/1999/xlink" content-type="doi" xlink:type="simple">10.3897/zookeys.1214.132950.figure3</object-id><object-id xmlns:xlink="http://www.w3.org/1999/xlink" content-type="arpha" xlink:type="simple">C65D0CB1-DE02-503B-BAAD-7988182194C8</object-id><label>Figure 3.</label><caption><p>Leg 5 of <italic><tp:taxon-name><tp:taxon-name-part taxon-name-part-type="genus" reg="Peltidium">Peltidium</tp:taxon-name-part><tp:taxon-name-part taxon-name-part-type="species" reg="nayarit">nayarit</tp:taxon-name-part></tp:taxon-name></italic>, adult female, showing exopodal setae. Setal nomenclature follows <xref ref-type="bibr" rid="B15">Wells (2007)</xref> and <xref ref-type="bibr" rid="B10">Suárez-Morales and Jarquín-González (2013)</xref>. Specimen collected from San Benedicto Island, Revillagigedo National Park, Mexico.</p></caption><graphic xmlns:xlink="http://www.w3.org/1999/xlink" xlink:href="zookeys-1214-187_article-132950__-g003.jpg" position="float" orientation="portrait" xlink:type="simple" id="oo_1148408.jpg"><uri content-type="original_file" xlink:type="simple">https://binary.pensoft.net/fig/1148408</uri></graphic></fig><p>According to <xref ref-type="bibr" rid="B10">Suárez-Morales and Jarquín-González (2013)</xref>, <italic><tp:taxon-name><tp:taxon-name-part taxon-name-part-type="genus" reg="Peltidium">P.</tp:taxon-name-part><tp:taxon-name-part taxon-name-part-type="species" reg="nayarit">nayarit</tp:taxon-name-part></tp:taxon-name></italic> shares some diagnostic morphological characters with <italic><tp:taxon-name><tp:taxon-name-part taxon-name-part-type="genus" reg="Peltidium">P.</tp:taxon-name-part><tp:taxon-name-part taxon-name-part-type="species" reg="speciosum">speciosum</tp:taxon-name-part></tp:taxon-name></italic> Thompson &amp; Scott, 1903, including leg 5 with a very similar armature and structure except for a relatively robust exopodal segment (length/width ratio = 3.7 vs. 4.2 in <italic><tp:taxon-name><tp:taxon-name-part taxon-name-part-type="genus" reg="Peltidium">P.</tp:taxon-name-part><tp:taxon-name-part taxon-name-part-type="species" reg="nayarit">nayarit</tp:taxon-name-part></tp:taxon-name></italic>) and a shorter outer baseoendopodal seta, reaching to about half the length of exopodal seta V (<xref ref-type="bibr" rid="B7">Nicholls 1941</xref>, see fig. 8). These morphological features differ from <italic><tp:taxon-name><tp:taxon-name-part taxon-name-part-type="genus" reg="Peltidium">P.</tp:taxon-name-part><tp:taxon-name-part taxon-name-part-type="species" reg="nayarit">nayarit</tp:taxon-name-part></tp:taxon-name></italic>, in which the same seta almost reaches the distal end of seta V (<xref ref-type="bibr" rid="B10">Suárez-Morales and Jarquín-González 2013</xref>, fig. 3). However, we observed remarkable morphological differences with the original description, because the III element of the exopodite of the specimens of the present study bear only pinnate element and elements I and II were spiniform, while in specimens of <italic><tp:taxon-name><tp:taxon-name-part taxon-name-part-type="genus" reg="Peltidium">P.</tp:taxon-name-part><tp:taxon-name-part taxon-name-part-type="species" reg="nayarit">nayarit</tp:taxon-name-part></tp:taxon-name></italic> from the Nayarit coast elements I–III have setae.</p></tp:treatment-sec><ref-list><ref id="B15"><mixed-citation xmlns:xlink="http://www.w3.org/1999/xlink" xlink:type="simple"><person-group><name name-style="western"><surname>Wells</surname><given-names>JBJ</given-names></name></person-group> (<year>2007</year>) <article-title>An annotated checklist and keys to the species of <tp:taxon-name><tp:taxon-name-part taxon-name-part-type="subclass">Copepoda</tp:taxon-name-part></tp:taxon-name><tp:taxon-name><tp:taxon-name-part taxon-name-part-type="order">Harpacticoida</tp:taxon-name-part></tp:taxon-name> (<tp:taxon-name><tp:taxon-name-part taxon-name-part-type="subphylum">Crustacea</tp:taxon-name-part></tp:taxon-name>).</article-title><source>Zootaxa</source><volume>1568</volume>: <fpage>1</fpage>–<lpage>872</lpage>. <ext-link xlink:href="10.11646/zootaxa.1568.1.1" ext-link-type="doi" xlink:type="simple">https://doi.org/10.11646/zootaxa.1568.1.1</ext-link></mixed-citation></ref><ref id="B10"><mixed-citation xmlns:xlink="http://www.w3.org/1999/xlink" xlink:type="simple"><person-group><name name-style="western"><surname>Suárez-Morales</surname><given-names>E</given-names></name><name name-style="western"><surname>Jarquín-González</surname><given-names>J</given-names></name></person-group> (<year>2013</year>) <article-title>A new species of <italic><tp:taxon-name><tp:taxon-name-part taxon-name-part-type="genus">Peltidium</tp:taxon-name-part></tp:taxon-name></italic> Philippi, 1839 (<tp:taxon-name><tp:taxon-name-part taxon-name-part-type="subphylum">Crustacea</tp:taxon-name-part></tp:taxon-name>, <tp:taxon-name><tp:taxon-name-part taxon-name-part-type="subclass">Copepoda</tp:taxon-name-part></tp:taxon-name>, <tp:taxon-name><tp:taxon-name-part taxon-name-part-type="order">Harpacticoida</tp:taxon-name-part></tp:taxon-name>) from the Pacific coast of Mexico.</article-title><source>ZooKeys</source><volume>325</volume>: <fpage>21</fpage>–<lpage>32</lpage>. <ext-link xlink:href="10.3897/zookeys.325.5726" ext-link-type="doi" xlink:type="simple">https://doi.org/10.3897/zookeys.325.5726</ext-link></mixed-citation></ref><ref id="B7"><mixed-citation xmlns:xlink="http://www.w3.org/1999/xlink" xlink:type="simple"><person-group><name name-style="western"><surname>Nicholls</surname><given-names>AG</given-names></name></person-group> (<year>1941</year>) <article-title>Littoral <tp:taxon-name><tp:taxon-name-part taxon-name-part-type="subclass">Copepoda</tp:taxon-name-part></tp:taxon-name> from South Australia. I. <tp:taxon-name><tp:taxon-name-part taxon-name-part-type="order">Harpacticoida</tp:taxon-name-part></tp:taxon-name>.</article-title><source>Records of the South Australian Museum</source><volume>6</volume>(<issue>4</issue>): <fpage>381</fpage>–<lpage>427</lpage>.</mixed-citation></ref></ref-list></tp:taxon-treatment>
